# Supplementary material for: Dupuytren’s Disease Percutaneous Needle Aponeurotomy: Does Grip Strength Improve Post Procedure?
Source: J Clin Med. 2025 Jun 12;14(12):4171. doi: 10.3390/jcm14124171 (PMC12194114; doi:10.3390/jcm14124171)
Supplement: Supplementary file 1 [file jcm-14-04171-s001.zip]

Archive with 1 entries (1 files):
- jcm-3646881-supplementary.pdf
